# Supplementary material for: Osteogenic and Antibacterial Response of Levofloxacin-Loaded Mesoporous Nanoparticles Functionalized with N-Acetylcysteine
Source: Pharmaceutics. 2025 Apr 15;17(4):519. doi: 10.3390/pharmaceutics17040519 (PMC12030205; doi:10.3390/pharmaceutics17040519)
Supplement: Supplementary file 1 [file pharmaceutics-17-00519-s001.zip]

Archive with 4 entries (3 files):
- pharmaceutics-3531213-supplementary-final/
- pharmaceutics-3531213-supplementary-final/Movie S1.gif
- pharmaceutics-3531213-supplementary-final/Movie S2.gif
- pharmaceutics-3531213-supplementary-final/pharmaceutics-3531213-supplementary-final.docx
